# Supplementary material for: Nutrient Intake during Pregnancy and Adherence to Dietary Recommendations: The Mediterranean PHIME Cohort
Source: Nutrients. 2021 Apr 24;13(5):1434. doi: 10.3390/nu13051434 (PMC8146946; doi:10.3390/nu13051434)
Supplement: Supplementary file 1 [file nutrients-13-01434-s001.zip]

Archive with 1 entries (1 files):
- nutrients-1144107-supplementary.pdf
